# Supplementary material for: An Attempt to Establish the Consensus Regarding the Diagnosis, Classification, and Treatment of Rosacea in Japan Using a Modified Delphi Method: The Japan Rosacea Consensus
Source: J Dermatol. 2026 Mar 12;53(4):605–18. doi: 10.1111/1346-8138.70213 (PMC13075533; doi:10.1111/1346-8138.70213)
Supplement: Supplementary file 1 — Table S1: Voting results of the Delphi method (Round 1). Table S2: Voting results of the Delphi method (Round 2). Table S3: Fifty items that reached consensus from the panel members. [file JDE-53-605-s001.xlsx]

## Sheet: Table S1
	Table S1. Voting results of the Delphi method (Round 1).
	No.	Items	Disagree (n)	Neither agree nor disagree (n)	Agree (n)	Don’t know/can’t answer (n)	Agreement (%)
	1	Four types of rosacea exist: erythematotelangiectatic, papulopustular, phymatous/rhinophyma, and ocular.	1	2	7	0	70
	2	Erythematotelangiectatic rosacea is a type of rosacea wherein the primary symptoms include erythema and telangiectasia caused by inflammation around sebaceous follicles.	0	0	10	0	100
	3	Papulopustular rosacea is a type of rosacea wherein the primary symptoms include papule and pustule formation centered on sebaceous follicles.	0	0	10	0	100
	4	Although a high percentage of Japanese patients with rosacea have vasodilation, the presence or absence of vasodilation is not essential for diagnosing papulopustular rosacea.	2	0	7	1	70
	5	Phymatous rosacea/rhinophyma is a type of rosacea wherein the primary symptom is mass formation because of inflammation and fibrosis of the dermis.	0	0	10	0	100
	6	Ocular rosacea is a type of rosacea wherein the primary symptom is inflammation extending from the eyelid to the eyelid conjunctiva and ocular conjunctiva because of inflammation around the meibomian glands.	0	0	9	1	90
	7	A transient increase in redness, described as flushing and transient erythema in rosacea, can be induced by various triggers.	0	0	10	0	100
	8	Flushing and transient erythema in rosacea can be accompanied by heat sensation, hot flash, burning, or pain.	0	1	9	0	90
	9	In principle, flushing and transient erythema in rosacea do not occur on the trunk.	1	0	8	1	80
	10	Flushing and transient erythema in rosacea occur on the glabella, chin, cheeks, etc.	0	1	9	0	90
	11	Persistent erythema in rosacea worsens in response to various triggers.	0	0	10	0	100
	12	Telangiectasia of rosacea is a visible dilation of blood vessels that occur on the glabella, chin, cheeks, etc.	0	1	9	0	90
	13	Telangiectasia of rosacea should be distinguished from capillary vasodilation caused by the use of topical glucocorticoids, ultraviolet damage, or aging.	0	1	7	2	70
	14	Rosacea papules are red and domed that may be accompanied by pustules and that are usually seen on the glabella, chin, cheeks, etc.	0	2	8	0	80
	15	The papules and pustules of rosacea are clinically similar to those of acne, but are not accompanied by comedones unless acne is present.	0	0	9	1	90
	16	The skin of patients with erythematotelangiectatic rosacea may be dry, which is often accompanied with decreased moisture content of the stratum corneum.	2	0	8	0	80
	17	The skin of rosacea patients with erythematotelangiectatic and papulopustular rosacea is accompanied with itching, discomfort, burning, and stinging sensation.	1	0	9	0	90
	18	The burning or stinging sensation associated with rosacea occurs primarily in the cheeks, but may also occur in the mandible or forehead area.	0	0	10	0	100
	19	The skin of patients with rosacea may be accompanied with acute or chronic localized edema.	1	0	9	0	90
	20	Acute edema associated with rosacea is soft and may last for several days.	2	0	7	1	70
	21	Rosacea may also occur in combination with atopic dermatitis or contact dermatitis (pollen dermatitis).	0	1	9	0	90
	22	The onset and recurrence of rosacea may involve environmental factors, and genetic predisposition may also play a role.	0	0	8	2	80
	23	The use of topical glucocorticoids in red-faced patients with a predisposition to rosacea can exacerbate the disease as steroid rosacea.	1	0	9	0	90
	24	Exacerbating factors for Japanese patients with rosacea include not only the typical factors (e.g., sun exposure, temperature differences, and intense stress), but also pollen and menstrual cycles.	0	1	9	0	90
	25	In rosacea treatment, it is important to determine the type of disease and to select treatment methods according to the syndrome and type of disease.	0	0	10	0	100
	26	If there are skin features suggestive of rosacea, underlying diseases and comorbidities should also be considered.	0	0	10	0	100
	27	If there are skin features suggestive of rosacea, it is helpful in the differential diagnosis to check for associated symptoms outside of the face.	0	0	10	0	100
	28	Rosacea-like dermatitis is caused by the inappropriate use of topical glucocorticoids or topical tacrolimus, and is synonymous with steroid-induced rosacea.	1	0	7	2	70
	29	Perioral dermatitis is a disease that causes red papules and/or erythema with pustules around the mouth and nasolabial folds, and is an independent disease distinct from rosacea.	1	1	7	1	70
	30	In differentiating rosacea from other diseases, the presence or absence of erythema around pores and telangiectasia is a key factor in judgment.	1	0	9	0	90
	31	In papulopustular rosacea, Demodex folliculorum may be identified but treated as rosacea.	0	1	9	0	90
	32	There is a lack of simple and appropriate indicators to assess the severity of rosacea.	0	1	9	0	90
	33	The DLQI (Dermatology Life Quality Index) is an index that can assess the quality of life of patients with rosacea.	0	1	8	1	80
	34	There is a lack of simple and appropriate indicators to assess treatment satisfaction of patients with rosacea.	0	0	9	1	90
	35	When examining a patient with rosacea, consideration must be given not only to external factors* and physical aspects (e.g., skin symptoms), but also to psychological and social aspects (living environment aspect). *External factors: makeup, ultraviolet rays, dryness, scratching, infection, etc.	0	0	10	0	100
	36	Rosacea is a chronic disease. Therefore, it is necessary to follow the evolution of symptoms and changes in their impact on daily life with the patient as treatment progresses.	0	0	10	0	100
	37	It is important to explain to patients and have them understand that although a “cure” (a condition that does not require treatment) cannot be achieved, symptoms can be controlled through treatment and appropriate skin care.	0	0	10	0	100
	38	In the treatment of rosacea, it is important to aim for clear, symptom-free skin (IGA* 0). *IGA：Investigator’s Global Assessment	3	2	5	0	50
	39	Patients with rosacea whose exacerbating factor is sun exposure should be instructed to use hypoallergenic sunscreens and to shield themselves from the sun with hats, parasols, etc. to prevent their disease from worsening because of sun exposure.	0	1	9	0	90
	40	Patients with rosacea should be instructed to cleanse with hypoallergenic cleansers and moisturize appropriately for their skin type.	0	1	9	0	90
	41	Treatment of papulopustular rosacea is effective with oral administration of tetracyclines (doxycycline, minocycline, and tetracycline).	0	1	9	0	90
	42	Topical metronidazole is unlikely to have a therapeutic effect on telangiectasias in erythematotelangiectatic rosacea but may have a therapeutic effect on erythema associated with the inflammation of sebaceous follicles.	0	0	10	0	100
	43	Topical metronidazole is effective in the treatment of papulopustular rosacea.	0	0	10	0	100
	44	The Sulfur and Camphor Lotion is effective in the treatment of papulopustular rosacea.	2	4	2	2	20
	45	Oral administration of glucocorticoids is effective in the treatment of rosacea.	5	2	1	2	10
	46	Topical metronidazole is an option for steroid rosacea.	1	1	8	0	80
	47	Physical therapy with IPL (intense pulsed light) or dye laser should be considered for erythematotelangiectatic rosacea that does not improve with skin care instructions or removal of exacerbating factors.	0	0	10	0	100
	48	In ocular rosacea, in cases where the lesion extends from the conjunctiva to the cornea, consultation with an ophthalmologist is necessary because of the possibility of organic changes (e.g., corneal opacity or corneal perforation).	1	1	7	1	70
	49	In rosacea patients with a red face as the main complaint, if there is a complication of atopic dermatitis, the treatment of atopic dermatitis should be prioritized.	1	2	7	0	70
	50	In rosacea patients with a red face as the main complaint, if there is a complication of hay fever, the treatment of hay fever should be prioritized.	0	2	8	0	80
		The numbers in column B represent the consistent item numbers throughout the two rounds.
		The item with the grey shade, No. 45, was removed from the Delphi method voting after Round 1.

## Sheet: Table S2
	Table S2. Voting results of the Delphi method (Round 2).
	No.	Items	Disagree (n)	Neither agree nor disagree (n)	Agree (n)	Don’t know/can’t answer (n)	Agreement (%)
	1	There are four basic types of rosacea: erythematotelangiectatic, papulopustular, phymatous/rhinophyma, and ocular, but they are often intermixed.	0	0	10	0	100
	4	Although the presence or absence of vasodilation is not essential for diagnosing papulopustular rosacea, it is associated with a high rate of vasodilation.	1	0	9	0	90
	13	Telangiectasia of rosacea should be differentiated from capillary vasodilation caused by the use of topical glucocorticoids, ultraviolet damage, or aging.	1	1	8	0	80
	14	Rosacea papules are red papules (which can reach a size up to a half grain of rice) that may be accompanied by pustules and that are usually seen on the glabella, chin, cheeks, nose, etc.	0	0	10	0	100
	20	Acute edema associated with rosacea may last for several days.	0	0	10	0	100
	28	Steroid-induced rosacea is caused by the inappropriate use of topical glucocorticoids and other drugs, and is synonymous with rosacea-like dermatitis in Japan.	1	0	9	0	90
	29	Perioral dermatitis is a disease that causes red papules and/or erythema with pustules around the mouth and nasolabial folds, and is an independent disease distinct from rosacea.	1	0	8	1	80
	38	Rosacea is an intractable disease, and the goal of treatment should be the long-term maintenance of a condition wherein the patient’s daily life is not affected by symptoms rather than complete cure.	0	0	10	0	100
	44	The Sulfur and Camphor Lotion is covered by insurance in Japan for the treatment of papulopustular rosacea and may be effective, but can cause exacerbation by stimulation.	1	0	9	0	90
	48	In ocular rosacea, consultation with an ophthalmologist is necessary at least once because of the possibility of severe disease.	0	0	9	1	90
	49	In rosacea patients with a red face as the main complaint, if there is a complication of atopic dermatitis, treatment priority should be considered according to symptom severity.	0	0	10	0	100
	50	In rosacea patients with a red face as the main complaint, if there is a complication of hay fever, treatment priority should be considered according to the degree of symptoms and exacerbating factors.	0	0	10	0	100
	51	When diagnosing rosacea, atopic dermatitis and hay fever should be excluded in patients whose chief complaint is a red face.	0	0	10	0	100
		The numbers in column B represent the consistent item numbers throughout the two rounds.

## Sheet: Table S3
	Table S3. Fifty items that reached consensus from the panel members.
	No.	R1	R2	Items	Disagree (n)	Neither agree nor disagree (n)	Agree (n)	Don’t know/can’t answer (n)	Agreement (%)
	1		〇	There are four basic types of rosacea: erythematotelangiectatic, papulopustular, phymatous/rhinophyma, and ocular, but they are often intermixed.	0	0	10	0	100
	2	〇		Erythematotelangiectatic rosacea is a type of rosacea wherein the primary symptoms include erythema and telangiectasia caused by inflammation around sebaceous follicles.	0	0	10	0	100
	3	〇		Papulopustular rosacea is a type of rosacea wherein the primary symptoms include papule and pustule formation centered on sebaceous follicles.	0	0	10	0	100
	4		〇	Although the presence or absence of vasodilation is not essential for diagnosing papulopustular rosacea, it is associated with a high rate of vasodilation.	1	0	9	0	90
	5	〇		Phymatous rosacea/rhinophyma is a type of rosacea wherein the primary symptom is mass formation because of inflammation and fibrosis of the dermis.	0	0	10	0	100
	6	〇		Ocular rosacea is a type of rosacea wherein the primary symptom is inflammation extending from the eyelid to the eyelid conjunctiva and ocular conjunctiva because of inflammation around the meibomian glands.	0	0	9	1	90
	7	〇		A transient increase in redness, described as flushing and transient erythema in rosacea, can be induced by various triggers.	0	0	10	0	100
	8	〇		Flushing and transient erythema in rosacea can be accompanied by heat sensation, hot flash, burning, or pain.	0	1	9	0	90
	9	〇		In principle, flushing and transient erythema in rosacea do not occur on the trunk.	1	0	8	1	80
	10	〇		Flushing and transient erythema in rosacea occur on the glabella, chin, cheeks, etc.	0	1	9	0	90
	11	〇		Persistent erythema in rosacea worsens in response to various triggers.	0	0	10	0	100
	12	〇		Telangiectasia of rosacea is a visible dilation of blood vessels that occur on the glabella, chin, cheeks, etc.	0	1	9	0	90
	13		〇	Telangiectasia of rosacea should be differentiated from capillary vasodilation caused by the use of topical glucocorticoids, ultraviolet damage, or aging.	1	1	8	0	80
	14		〇	Rosacea papules are red papules (which can reach a size up to a half grain of rice) that may be accompanied by pustules and that are usually seen on the glabella, chin, cheeks, nose, etc.	0	0	10	0	100
	15	〇		The papules and pustules of rosacea are clinically similar to those of acne, but are not accompanied by comedones unless acne is present.	0	0	9	1	90
	16	〇		The skin of patients with erythematotelangiectatic rosacea may be dry, which is often accompanied with decreased moisture content of the stratum corneum.	2	0	8	0	80
	17	〇		The skin of rosacea patients with erythematotelangiectatic and papulopustular rosacea is accompanied with itching, discomfort, burning, and stinging sensation.	1	0	9	0	90
	18	〇		The burning or stinging sensation associated with rosacea occurs primarily in the cheeks, but may also occur in the mandible or forehead area.	0	0	10	0	100
	19	〇		The skin of patients with rosacea may be accompanied with acute or chronic localized edema.	1	0	9	0	90
	20		〇	Acute edema associated with rosacea may last for several days.	0	0	10	0	100
	21	〇		Rosacea may also occur in combination with atopic dermatitis or contact dermatitis (pollen dermatitis).	0	1	9	0	90
	22	〇		The onset and recurrence of rosacea may involve environmental factors, and genetic predisposition may also play a role.	0	0	8	2	80
	23	〇		The use of topical glucocorticoids in red-faced patients with a predisposition to rosacea can exacerbate the disease as steroid rosacea.	1	0	9	0	90
	24	〇		Exacerbating factors for Japanese patients with rosacea include not only the typical factors (e.g., sun exposure, temperature differences, and intense stress), but also pollen and menstrual cycles.	0	1	9	0	90
	25	〇		In rosacea treatment, it is important to determine the type of disease and to select treatment methods according to the syndrome and type of disease.	0	0	10	0	100
	26	〇		If there are skin features suggestive of rosacea, underlying diseases and comorbidities should also be considered.	0	0	10	0	100
	27	〇		If there are skin features suggestive of rosacea, it is helpful in the differential diagnosis to check for associated symptoms outside of the face.	0	0	10	0	100
	28		〇	Steroid-induced rosacea is caused by the inappropriate use of topical glucocorticoids and other drugs, and is synonymous with rosacea-like dermatitis in Japan.	1	0	9	0	90
	29		〇	Perioral dermatitis is a disease that causes red papules and/or erythema with pustules around the mouth and nasolabial folds, and is an independent disease distinct from rosacea.	1	0	8	1	80
	30	〇		In differentiating rosacea from other diseases, the presence or absence of erythema around pores and telangiectasia is a key factor in judgment.	1	0	9	0	90
	31	〇		In papulopustular rosacea, Demodex folliculorum may be identified but treated as rosacea.	0	1	9	0	90
	32	〇		There is a lack of simple and appropriate indicators to assess the severity of rosacea.	0	1	9	0	90
	33	〇		The DLQI (Dermatology Life Quality Index) is an index that can assess the quality of life of patients with rosacea.	0	1	8	1	80
	34	〇		There is a lack of simple and appropriate indicators to assess treatment satisfaction of patients with rosacea.	0	0	9	1	90
	35	〇		When examining a patient with rosacea, consideration must be given not only to external factors* and physical aspects (e.g., skin symptoms), but also to psychological and social aspects (living environment aspect). *External factors: makeup, ultraviolet rays, dryness, scratching, infection, etc.	0	0	10	0	100
	36	〇		Rosacea is a chronic disease. Therefore, it is necessary to follow the evolution of symptoms and changes in their impact on daily life with the patient as treatment progresses.	0	0	10	0	100
	37	〇		It is important to explain to patients and have them understand that although a “cure” (a condition that does not require treatment) cannot be achieved, symptoms can be controlled through treatment and appropriate skin care.	0	0	10	0	100
	38		〇	Rosacea is an intractable disease, and the goal of treatment should be the long-term maintenance of a condition wherein the patient’s daily life is not affected by symptoms rather than complete cure.	0	0	10	0	100
	39	〇		Patients with rosacea whose exacerbating factor is sun exposure should be instructed to use hypoallergenic sunscreens and to shield themselves from the sun with hats, parasols, etc. to prevent their disease from worsening because of sun exposure.	0	1	9	0	90
	40	〇		Patients with rosacea should be instructed to cleanse with hypoallergenic cleansers and moisturize appropriately for their skin type.	0	1	9	0	90
	41	〇		Treatment of papulopustular rosacea is effective with oral administration of tetracyclines (doxycycline, minocycline, and tetracycline).	0	1	9	0	90
	42	〇		Topical metronidazole is unlikely to have a therapeutic effect on telangiectasias in erythematotelangiectatic rosacea but may have a therapeutic effect on erythema associated with the inflammation of sebaceous follicles.	0	0	10	0	100
	43	〇		Topical metronidazole is effective in the treatment of papulopustular rosacea.	0	0	10	0	100
	44		〇	The Sulfur and Camphor Lotion is covered by insurance in Japan for the treatment of papulopustular rosacea and may be effective, but can cause exacerbation by stimulation.	1	0	9	0	90
	46	〇		Topical metronidazole is an option for steroid rosacea.	1	1	8	0	80
	47	〇		Physical therapy with IPL (intense pulsed light) or dye laser should be considered for erythematotelangiectatic rosacea that does not improve with skin care instructions or removal of exacerbating factors.	0	0	10	0	100
	48		〇	In ocular rosacea, consultation with an ophthalmologist is necessary at least once because of the possibility of severe disease.	0	0	9	1	90
	49		〇	In rosacea patients with a red face as the main complaint, if there is a complication of atopic dermatitis, treatment priority should be considered according to symptom severity.	0	0	10	0	100
	50		〇	In rosacea patients with a red face as the main complaint, if there is a complication of hay fever, treatment priority should be considered according to the degree of symptoms and exacerbating factors.	0	0	10	0	100
	51		〇	When diagnosing rosacea, atopic dermatitis and hay fever should be excluded in patients whose chief complaint is a red face.	0	0	10	0	100
				The numbers in column B represent the consistent item numbers throughout the two rounds.
				R1：statements that reached consensus in Round 1
				R2：statements that reached consensus in Round 2
				For each statement, the voting results including agreement percentages are those for the round in which agreement was reached.
